# Supplementary material for: Intergenic Variants Upstream of GADD45b Affect Survival of Micropterus salmoides Following LMBV Exposure
Source: Int J Mol Sci. 2025 Sep 23;26(19):9281. doi: 10.3390/ijms26199281 (PMC12525184; doi:10.3390/ijms26199281)
Supplement: Supplementary file 1 [file ijms-26-09281-s001.zip]

Archive with 1 entries (1 files):
- ijms-3790921-supplementary.pdf
